# Supplementary material for: Development and Validation of the China Dietary Inflammatory Index (CHINA-DII)
Source: Nutrients. 2025 May 15;17(10):1687. doi: 10.3390/nu17101687 (PMC12114556; doi:10.3390/nu17101687)
Supplement: Supplementary file 1 [file nutrients-17-01687-s001.zip]

Archive with 1 entries (1 files):
- nutrients-3622686-supplementary.pdf
